# Supplementary material for: How Effective Are the Protected Areas of the Natura 2000 Network in Halting Biological Invasions? A Case Study in Greece
Source: Plants (Basel). 2021 Oct 5;10(10):2113. doi: 10.3390/plants10102113 (PMC8541334; doi:10.3390/plants10102113)
Supplement: Supplementary file 1 [file plants-10-02113-s001.zip]

Archive with 1 entries (1 files):
- plants-1401726-supplementary.pdf
